# Supplementary material for: Microbe-host interplay in atopic dermatitis and psoriasis
Source: Nat Commun. 2019 Oct 16;10:4703. doi: 10.1038/s41467-019-12253-y (PMC6795799; doi:10.1038/s41467-019-12253-y)
Supplement: Supplementary file 4 — Source Data [file 41467_2019_12253_MOESM4_ESM.xlsx]

## Sheet: FIG 13d
	Supplementary Figure 13d. Microbial stimulation of human epidermal equivalents (HHEs).
	Gene expression data, relative quantity							Statistics
	sample	group	DEFB4	S100A9	PI3	IL4R		Comparison: control vs S. aureus	DEFB4	S100A9	PI3	IL4R
	KC#1	control	0.178	0.046	0.056	0.05		Paired t test
	KC#2	control	-0.238	-0.15	-0.004	-0.046		P value	0.0446	0.0368	0.0139	0.0288
	KC#3	control	0.06	0.103	-0.052	-0.004		P value summary	*	*	*	*
	KC#4	S. aureus	0.957	0.218	0.478	0.11		Significantly different (P < 0.05)?	Yes	Yes	Yes	Yes
	KC#5	S. aureus	0.187	0.224	0.574	-0.004		One- or two-tailed P value?	One-tailed	One-tailed	One-tailed	One-tailed
	KC#6	S. aureus	1.427	0.63	0.718	0.095		t, df	t=3,12 df=2	t=3,479 df=2	t=5,863 df=2	t=3,983 df=2
								How big is the difference?
								Mean of differences	0.857	0.3577	0.59	0.067
								SD of differences	0.4758	0.1781	0.1743	0.02914
								SEM of differences	0.2747	0.1028	0.1006	0.01682
								95% confidence interval	-0,325 to 2,039	-0,08467 to 0,8	0,157 to 1,023	-0,005382 to 0,1394
								R squared (partial eta squared)	0.8295	0.8582	0.945	0.888
